# Supplementary material for: Overfishing and sea warming drive the collapse of Paracentrotus lividus
Source: Sci Rep. 2025 May 28;15:18733. doi: 10.1038/s41598-025-02642-3 (PMC12119820; doi:10.1038/s41598-025-02642-3)
Supplement: Supplementary file 1 — Supplementary Material 1 [file 41598_2025_2642_MOESM1_ESM.xlsx]

## Sheet: Foglio1
Addis et al., 2009	A geostatistical approach for the stock assessment of the edible sea urchin, Paracentrotus lividus, in four coastal zones of Southern and West Sardinia (SW Italy, Mediterranean Sea)
Agnetta et al., 2015	Role of two co-occurring Mediterranean sea urchins in the formation of barren from Cystoseira canopy
Antoniadou & Vafidis, 2009	Population structure and morphometric relationships of Paracentrotus lividus (Echinodermata: Echinoidea) in the South Aegean Sea
Blanfune et al., 2012	Preliminary Assessments of the Impact of Ostreopsis cf. ovata (Dinophyceae) Development on Macroinvertebrates in the North Western Mediterranean Sea
Brundu et al., 2012	CHANGE OF DENSITY AND STRUCTURE OF SEA URCHIN POPULATION AT THE MPA TAVOLARA - PUNTA CODA CAVALLO
Bulleri et al., 1999	Grazing by the sea urchins Arbacia lixula L. and Paracentrotus lividus Lam. in the Northwest Mediterranean
Ceccherelli et al., 2009 (a)	On the Movement of the Sea Urchin Paracentrotus lividus Towards Posidonia oceanica Seagrass Patches
Ceccherelli et al., 2009 (b)	Evaluating the effects of protection on Paracentrotus lividus distribution in two contrasting habitats
Ceccherelli et al., 2011	Human impact on Paracentrotus lividus: the result of harvest restrictions and accessibility of locations
Ceccherelli et al., 2022	Sea urchin harvest inside marine protected areas: an opportunity to investigate the effects of exploitation where trophic upgrading is achieved
Chiantore et al., 2008	Habitat effects on the population structure of Paracentrotus lividus and Arbacia lixula
Coma et al., 2011	Sea Urchins Predation Facilitates Coral Invasion in a Marine Reserve
Coppa et al., 2020	Fishery management in a marine protected area with compliance gaps: Socio-economic and biological insights as a first step on the path of sustainability
Couvray, 2016	Etude de la dynamique de populations d’oursins ́ comestibles Paracentrotus lividus (Lamarck, 1816) en zone pˆech ́ee et anthropis ́ee. : Evaluation de l’efficacit ́e et ́ de l’impact d’op ́erations de lˆachers de juv ́eniles pour le repeuplement.
Fernandez et al., 2006	Effect of an exceptional rainfall event on the sea urchin (Paracentrotus lividus) stock and seagrass distribution in a Mediterranean coastal lagoon
Fernandez et al., 2012	Sea urchin–seagrasses interactions: trophic links in a benthic ecosystem from a coastal lagoon
Galasso et al., 2015	Fish-seastar facilitation leads to algal forest restoration on protected rocky reefs
Gianguzza et al., 2006	The effects of recreational Paracentrotus lividus fishing on distribution patterns of sea urchins at Ustica Island MPA (Western Mediterranean, Italy)
Gianguzza et al., 2009	The operational sex ratio of the sea urchin Paracentrotus lividus populations: the case of the Mediterranean marine protected area of Ustica Island (Tyrrhenian Sea, Italy)
Guidetti e Dulcic, 2007	Relationships among predatory fish, sea urchins and barrens in Mediterranean rocky reefs across a latitudinal gradient
Guidetti et al., 2003	Variability in density and reproductive condition in the sea urchin Paracentrotus lividus Lamarck.
Guidetti et al., 2004 (a)	Living on the rocks: substrate mineralogy and the structure of subtidal rocky substrate communities in the Mediterranean Sea
Guidetti et al., 2004 (b)	Effects of the edible sea urchin, Paracentrotus lividus, fishery along the Apulian rocky coast (SE Italy, Mediterranean Sea)
Guidetti, 2006	MARINE RESERVES REESTABLISH LOST PREDATORY INTERACTIONS AND CAUSE COMMUNITY CHANGES IN ROCKY REEFS
Hereu, 2013	LONG-TERM MONITORING OF SEA URCHIN POPULATIONS IN THE NW MEDITERRANEAN: INTEGRATING PROCESSES AND FACTORS ACTING AT DIFFERENT SPATIAL AND TEMPORAL SCALES
Lecchini et al., 2002	VARIATION IN ABUNDANCE AND POPULATION DYNAMICS OF THE SEA-URCHIN PARACENTROTUS LIVIDUS ON THE CATALAN COAST (NORTH-WESTERN MEDITERRANEAN SEA) IN RELATION TO HABITAT AND MARINE RESERVE
Medrano et al., 2019	No-take marine reserves control the recovery of sea urchin populations after mass mortality events
Micheli et al., 2005	CASCADING HUMAN IMPACTS, MARINE PROTECTED AREAS, AND THE STRUCTURE OF MEDITERRANEAN REEF ASSEMBLAGES
Nikolau et al., 2023	Invasive Fish and Sea Urchins Drive the Status of Canopy Forming Macroalgae in the Eastern Mediterranean
Oliva et al., 2016	Determinants of Paracentrotus lividus sea urchin recruitment under oligotrophic conditions: Implications for conservation management
Pais et al., 2007	The impact of commercial and recreational harvesting for Paracentrotus lividus on shallow rocky reef sea urchin communities in North-western Sardinia, Italy
Parravicini et al., 2010	The legacy of past disturbance: Chronic angling impairs long-term recovery of marine epibenthic communities from acute date-mussel harvesting
Piazzi e Ceccherelli, 2019	Effect of sea urchin human harvest in promoting canopy forming algae restoration
Piazzi et al., 2016	Limpets compensate sea urchin decline and enhance the stability of rocky subtidal barrens
Pinna et al., 2009	Leaf partitioning of the seagrass Posidonia oceanica between two herbivores: Is Sarpa salpa herbivory underestimated because of Paracentrotus lividus grazing?
Pinna et al., 2013	Canopy structure at the edge of seagrass affects sea urchin distribution
Privitera et al., 2005	Spatial scale of variability of sea urchins and algal communities in the Dubrovnik Area
Privitera et al., 2008	Inter- and intra-specific competition between Paracentrotus lividus and Arbacia lixula in resource-limited barren areas
Quetglas-Llabres et al., 2020	Antioxidant response of the sea urchin Paracentrotus lividus to pollution and the invasive algae Lophocladia lallemandii
Rountos et al., 2012	Indirect effects of fish cage aquaculture on shallow Posidonia oceanica seagrass patches in coastal Greek waters
Sala e Zabala, 1996	Fish predation and the structure of the sea urchin Paracentrotus lividus populations in the NW Mediterranean
Tessier et al., 2010	Putative effects of recreational fishing of Paracentrotus lividus on populations of sea urchins in Mediterranean shallow water
Tomas et al., 2004	Settlement and recruitment of the sea urchin Paracentrotus lividus in two contrasting habitats in the Mediterranean
Tomas et al., 2005	Seasonal and small-scale spatial variability of herbivory pressure on the temperate seagrass Posidonia oceanica
